# Supplementary material for: Design and Synthesis of Fluorescence-Labeled TAK779 Analogs as Chemical Probes
Source: Molecules. 2025 Jun 19;30(12):2655. doi: 10.3390/molecules30122655 (PMC12195822; doi:10.3390/molecules30122655)
Supplement: Supplementary file 1 [file molecules-30-02655-s001.zip]

Archive with 1 entries (1 files):
- molecules-3702083-supplementary.pdf
